# Supplementary material for: Impact of COVID-19 pandemic and the lockdown on invasive meningococcal disease
Source: BMC Res Notes. 2020 Aug 27;13:399. doi: 10.1186/s13104-020-05241-9 (PMC7450896; doi:10.1186/s13104-020-05241-9)
Supplement: Supplementary file 1 — Additional file 1. Characteristics of isolates and samples reported in this work. [file 13104_2020_5241_MOESM1_ESM.xls]

## Sheet: Feuil1
Case code*	Identification method	Sample	date of reception	Species/group	Clonal complex**	VR1	VR2	FetA	MIC penicillin G	MIC Cefotaxime	MIC Ciprofloxacin	MIC Rifampicin	Clinical manifestations	Clinical manifestations	Clinical manifestations	Clinical manifestations
30433	Culture	CSF	2019-01-03	NEISSERIA MENINGITIDIS Y	23	5_1	10_1	F4-1	0.064	0.004	0.003	0.012	Septicaemia	Meningitis
30434	Culture	Blood	2019-01-03	NEISSERIA MENINGITIDIS B	32	18_1	30_1	F3-3	0.125	0.003	0.002	0.003	Septicaemia	Meningitis	Purpuric lesions	Abdominal pain
30435	Culture	Skin biopsy	2019-01-03	NEISSERIA MENINGITIDIS B	213	22	14	F3-18	0.47	0.003	0.003	0.012	Septicaemia	Septic choc/Purpua fulmininas
30444	Culture	Blood	2019-01-04	NEISSERIA MENINGITIDIS B	213	22	14	F5-5	0.25	0.008	0.004	0.047	Septicaemia
30445	Culture	Blood	2019-01-04	NEISSERIA MENINGITIDIS B	32	7_1	1	F3-3	0.25	0.008	0.003	0.016	Arthritis	Septicaemia	Purpuric lesions
30446	Culture	CSF	2019-01-04	NEISSERIA MENINGITIDIS B	41_44	12_1	13_2	F1-5	0.19	0.006	0.003	0.016	Meningitis	Septicaemia
30447	Culture	Blood	2019-01-04	NEISSERIA MENINGITIDIS W	22	5_1	2_2	F5-1	0.032	0.002	0.006	0.032	Septicaemia
30448	Culture	Blood	2019-01-07	NEISSERIA MENINGITIDIS X	UA	7_1	1	F1-21	0.19	0.008	0.004	0.008	Septicaemia	Purpuric lesions	Pericarditis
30449	Culture	Blood	2019-01-07	NEISSERIA MENINGITIDIS B	213	22	14	F5-5	0.064	0.003	0.003	0.016	Septicaemia	Purpuric lesions
30467	Culture	Blood	2019-01-08	NEISSERIA MENINGITIDIS W	865	5_1	10_4	F4-1	0.032	0.002	0.004	0.023	Septicaemia	Pneumonia	Abdominal pain	Diarrhoea
30469	Culture	Pulmonary biopsy	2019-01-04	NEISSERIA MENINGITIDIS Non Groupable					0.19	0.006		0.125	Septic choc/Purpua fulmininas	Pneumonia
30470	Culture	Blood	2019-01-04	NEISSERIA MENINGITIDIS W	22	18_1	3	F4-1	0.094	0.004	0.004	0.016	Septicaemia
30478	Culture	CSF	2019-01-09	NEISSERIA MENINGITIDIS W	UA	5_2	10_1	F5-8	0.125	0.004	0.003	0.032	Meningitis
30479	Culture	CSF	2019-01-09	NEISSERIA MENINGITIDIS B	32	7_1	1	F3-3	0.25	0.008	0.003	0.008	Meningitis
30480	Culture	CSF	2019-01-09	NEISSERIA MENINGITIDIS B	32	7_1	1	F3-3	0.25	0.008	0.003	0.016	Meningitis
30481	Culture	CSF	2019-01-09	NEISSERIA MENINGITIDIS B	269	19_1	15_11	F5-5	0.047	0.004	0.003	0.008	Meningitis
30493	Culture	Blood	2019-01-10	NEISSERIA MENINGITIDIS B	269	22	9	F5-12	0.125	0.006	0.004	0.008	Meningitis	Septicaemia	Purpuric lesions
30494	Culture	CSF	2019-01-11	NEISSERIA MENINGITIDIS B	269	5_1	2_2	F5-1	0.032	0.003	0.004	0.016	Meningitis
30495	Culture	CSF	2019-01-14	NEISSERIA MENINGITIDIS B	213	22	14	F5-5	0.19	0.006	0.004	0.023	Meningitis
30496	Culture	Blood	2019-01-11	NEISSERIA MENINGITIDIS B	41_44	7_2	4	F1-5	0.032	0.003	0.004	0.012	Septicaemia	Meningitis	Purpuric lesions
30499	Culture	Blood	2019-01-15	NEISSERIA MENINGITIDIS B	23	5_2	10_2	F4-1	0.125	0.004	0.003	0.004	Septicaemia	Purpuric lesions
30500	Culture	Blood	2019-01-15	NEISSERIA MENINGITIDIS Y	23	5_2	10_1	F4-1	0.064	0.004	0.004	0.008	Septicaemia
30501	Culture+PCR	Blood+Skin biopsy	2019-01-15	NEISSERIA MENINGITIDIS B	162	22	14	F3-6	0.25	0.006	0.004	0.016	Septic choc/Purpua fulmininas
30502	Culture	Blood	2019-01-14	NEISSERIA MENINGITIDIS B	32	18_1	30	F3-3	0.25	0.008	0.004	0.023	Septicaemia	Meningitis
30503	Culture	CSF	2019-01-16	NEISSERIA MENINGITIDIS B	162	7_2	4	F5-9	0.047	0.003	0.006	0.008	Meningitis
30504	Culture	CSF	2019-01-16	NEISSERIA MENINGITIDIS B	32	22	14	F3-3	0.25	0.003	0.004	0.023	Septicaemia	Meningitis
30509	Culture	Blood	2019-01-17	NEISSERIA MENINGITIDIS B	269	22	9	F1-55	0.047	0.003	0.003	0.008	Septicaemia
30518	Culture	CSF	2019-01-22	NEISSERIA MENINGITIDIS B	41_44	7_2	4	F3-7	0.064	0.003	0.003	0.016	Meningitis
30519	Culture	Blood	2019-01-22	NEISSERIA MENINGITIDIS B	41_44	7_2	4	F1-5	0.032	0.008	0.003	0.012	Septicaemia
30522	Culture	CSF	2019-01-23	NEISSERIA MENINGITIDIS C	11	5_1	10_8	F3-6	0.25	0.008	0.003	0.19	Meningitis	Purpuric lesions	Septicaemia
30523	Culture	CSF	2019-01-23	NEISSERIA MENINGITIDIS B	32	7	16	F3-3	0.047	0.003	0.003	0.016	Meningitis	Arthritis
30529	Culture+PCR	CSF	2019-01-24	NEISSERIA MENINGITIDIS B	32	18_1	30	F3-3	0.25	0.006	0.004	0.012	Meningitis	Meningitis
30530	Culture	CSF	2019-01-24	NEISSERIA MENINGITIDIS Y	23	5_1	10_4	F4-1	0.094	0.006	0.004	0.008	Meningitis	Septicaemia
30531	Culture	CSF	2019-01-24	NEISSERIA MENINGITIDIS B	32	7_1	1	F3-3	0.25	0.006	0.003	0.19	Meningitis
30532	Culture	Blood	2019-01-24	NEISSERIA MENINGITIDIS W	11	5	2	F1-1	0.032	0.003	0.004	0.006	Septicaemia
30534	Culture	Blood	2019-01-25	NEISSERIA MENINGITIDIS B	32	22	14	F3-3	0.38	0.006	0.004	0.023	Septicaemia	Purpuric lesions
30535	Culture	Joint fluid	2019-01-28	NEISSERIA MENINGITIDIS C	11	5_1	10_8	F3-6	0.5	0.094	0.004	0.25	Arthritis
30543	Culture	CSF	2019-01-28	NEISSERIA MENINGITIDIS B	461	19_2	13_1	F3-9	0.25	0.008	0.003	0.19	Meningitis
30544	Culture	Blood	2019-01-29	NEISSERIA MENINGITIDIS W	11	5	2	F1-1	0.047	0.004	0.004	0.012	Septicaemia
30545	Culture	Blood	2019-01-29	NEISSERIA MENINGITIDIS W	11	5	2	F1-146	0.125	0.006	0.006	0.023	Septicaemia
30555	Culture	Blood	2019-01-30	NEISSERIA MENINGITIDIS B	461	18_1	3	F3-9	0.25	0.004	0.004	0.047	Septicaemia
30557	Culture	CSF	2019-02-01	NEISSERIA MENINGITIDIS B	162	7_2	4	F5-9	0.047	0.002	0.004	0.012	Meningitis	Purpuric lesions	Diarrhoea
30563	Culture	CSF	2019-02-05	NEISSERIA MENINGITIDIS B	UA	7_1	1	F5-1	0.047	0.002	0.004	0.047	Meningitis
30564	Culture	Joint fluid	2019-02-05	NEISSERIA MENINGITIDIS W	22	5_1	10_1	F4-1	0.19	0.004	0.004	0.047	Arthritis
30565	Culture+PCR	CSF+Blood	2019-02-05	NEISSERIA MENINGITIDIS Y	23	5_2	10_1	F5-12	0.064	0.006	0.003	0.016	Septicaemia	Meningitis
30566	Culture	Blood	2019-02-05	NEISSERIA MENINGITIDIS B	41_44	12_1	13_1	F5-2	0.38	0.012	0.004	0.006	Septicaemia
30569	Culture	Blood	2019-02-06	NEISSERIA MENINGITIDIS C	11	5	2	F3-3	0.094	0.006	0.004	0.094	Septicaemia	Meningitis
30579	Culture	CSF	2019-02-11	NEISSERIA MENINGITIDIS B	213	22	14	F5-5	0.047	0.003	0.003	0.012	Meningitis
30580	Culture+PCR	CSF+Blood+joint fluid	2019-02-11	NEISSERIA MENINGITIDIS B	32	18_1	30_8	F3-3	0.19	0.004	0.003	0.047	Septicaemia	Arthritis
30582	Culture	CSF	2019-02-08	NEISSERIA MENINGITIDIS B	41_44	12_1	16	F1-5	0.19	0.004	0.003	0.006	Meningitis	Purpuric lesions
30584	Culture	CSF+Blood	2019-02-12	NEISSERIA MENINGITIDIS B	32	7	16_26	F3-3	0.19	0.004	0.003	0.006	Septicaemia	Meningitis
30585	Culture	Blood	2019-02-12	NEISSERIA MENINGITIDIS W	11	5	2	F1-1	0.064	0.004	0.004	0.023	Septicaemia	Abdominal pain	Diarrhoea
30589	Culture	Blood	2019-02-13	NEISSERIA MENINGITIDIS C	11	5_1	10_8	F3-6	0.064	0.004	0.004	0.19	Septicaemia
30591	Culture	Blood	2019-02-13	NEISSERIA MENINGITIDIS W	11	5	2	F1-1	0.25	0.008	0.004	0.012	Septic choc/Purpua fulmininas	Abdominal pain
30596	Culture	Blood	2019-02-13	NEISSERIA MENINGITIDIS B	162	7_2	4	F5-9	0.19	0.004	0.004	0.047	Septic choc/Purpua fulmininas
30597	Culture	CSF+Joint fluid	2019-02-14	NEISSERIA MENINGITIDIS C	11	5	2	F3-3	0.064	0.003	0.004	0.19	Septicaemia	Arthritis
30599	Culture	CSF	2019-02-14	NEISSERIA MENINGITIDIS C	11	5	2	F3-3	0.047	0.003	0.004	0.032	Meningitis
30600	Culture	CSF	2019-02-18	NEISSERIA MENINGITIDIS W	11	5	2	F1-1	0.047	0.003	0.004	0.006	Meningitis
30601	Culture	CSF	2019-02-18	NEISSERIA MENINGITIDIS Y	23	5_1	2_2	F5-8	0.125	0.008	0.003	0.006	Meningitis	Septicaemia
30603	Culture	Blood	2019-02-15	NEISSERIA MENINGITIDIS W	11	5	2	F1-1	0.047	0.003	0.004	0.006	Septic choc/Purpua fulmininas
30604	Culture	CSF	2019-02-15	NEISSERIA MENINGITIDIS C	11	5	2	F3-3	0.064	0.004	0.004	0.008	Meningitis
30606	Culture	Blood	2019-02-15	NEISSERIA MENINGITIDIS W	22	7	3	F4-1	0.19	0.004	0.004	0.016	Septic choc/Purpua fulmininas
30611	Culture+PCR	Blood+Skin biopsy	2019-02-19	NEISSERIA MENINGITIDIS B	UA	5_2	10_1	F5-8	0.125	0.004	0.047	0.016	Septic choc/Purpua fulmininas
30615	Culture	CSF	2019-02-20	NEISSERIA MENINGITIDIS B	32	7_1	1	F3-3	0.19	0.004	0.003	0.032	Meningitis
30616	Culture+PCR	CSF+Blood	2019-02-20	NEISSERIA MENINGITIDIS C	103	18_1	3	F3-9	0.047	0.003	0.002	0.008	Meningitis
30624	Culture	Blood	2019-02-21	NEISSERIA MENINGITIDIS Y	23	5_1	10_1	F4-1	0.064	0.004	0.003	0.006	Septicaemia
30625	Culture	CSF	2019-02-21	NEISSERIA MENINGITIDIS B	41_44	18_3	1	F1-5	0.064	0.003	0.004	0.012	Meningitis
30628	Culture	CSF	2019-02-22	NEISSERIA MENINGITIDIS Y	103	5_1	10_4	F3-4	0.094	0.006	0.004	0.012	Meningitis	Septicaemia
30634	Culture	Blood	2019-02-27	NEISSERIA MENINGITIDIS W	11	5	2	F1-1	0.047	0.004	0.004	0.006	Septicaemia	Septic choc/Purpua fulmininas	Abdominal pain
30635	Culture	Blood	2019-02-27	NEISSERIA MENINGITIDIS Y	167	5_1	10_4	F3-6	0.047	0.006	0.004	0.016	Septicaemia	Abdominal pain	Pneumonia
30639	Culture	CSF	2019-02-28	NEISSERIA MENINGITIDIS B	213	22	14	F5-5	0.023	0.002	0.003	0.003	Meningitis	Septicaemia
30640	Culture	Blood	2019-02-28	NEISSERIA MENINGITIDIS C	11	5_1	10_8	F3-6	0.38	0.125	0.004	0.064	Septicaemia	Meningitis
30641	Culture	Blood	2019-02-28	NEISSERIA MENINGITIDIS Y	23	5_2	10_1	F5-12	0.047	0.004	0.003	0.012	Septicaemia
30642	Culture	Blood	2019-03-01	NEISSERIA MENINGITIDIS C	11	5	2	F3-3	0.064	0.006	0.004	0.032	Septicaemia	Meningitis
30643	Culture	CSF	2019-03-01	NEISSERIA MENINGITIDIS W	11	5	2	F1-1	0.064	0.004	0.004	0.023	Meningitis	Purpuric lesions
30644	Culture	Blood	2019-03-01	NEISSERIA MENINGITIDIS W	11	5	2	F1-1	0.064	0.006	0.004	0.25	Septicaemia
30654	Culture	CSF	2019-03-06	NEISSERIA MENINGITIDIS B	32	7_2	16	F3-3	0.064	0.004	0.003	0.016	Meningitis	Diarrhoea	Abdominal pain
30660	Culture	Blood	2019-03-07	NEISSERIA MENINGITIDIS B	41_44	12_1	13_2	F5-37	0.38	0.008	0.004	0.006	Septicaemia
30661	Culture	Blood	2019-03-08	NEISSERIA MENINGITIDIS Y	UA	21	4	F1-5	0.5	0.016	0.003	0.023	Septicaemia	Septicaemia
30663	Culture	CSF	2019-03-11	NEISSERIA MENINGITIDIS B	32	22	14	F3-3	0.25	0.008	0.003	0.125	Meningitis
30664	Culture	Blood	2019-03-11	NEISSERIA MENINGITIDIS B	UA	5_2	10_1	F5-8	0.19	0.008	0.004	0.047	Septicaemia	Purpuric lesions	Diarrhoea
30665	Culture	Blood	2019-03-11	NEISSERIA MENINGITIDIS Y	23	5_2	10_1	F5-12	0.064	0.008	0.003	0.008	Septicaemia	Pneumonia
30671	Culture	Blood	2019-03-12	NEISSERIA MENINGITIDIS W	11	5	2	F1-1	0.047	0.003	0.006	0.008	Septicaemia
30672	Culture	CSF	2019-03-12	NEISSERIA MENINGITIDIS B	41_44	12_1	13_2	F3-9	0.38	0.008	0.004	0.008	Meningitis
30673	Culture	Blood	2019-03-12	NEISSERIA MENINGITIDIS B	213	22	14	F5-5	0.38	0.008	0.004	0.008	Septic choc/Purpua fulmininas	Arthritis
30677	Culture	Blood	2019-03-13	NEISSERIA MENINGITIDIS W	11	5	2	F1-1	0.047	0.003	0.004	0.032	Septicaemia
30678	Culture	Blood	2019-03-13	NEISSERIA MENINGITIDIS B	865	21	16_36	F5-8	0.25	0.008	0.004	0.064	Septicaemia	Purpuric lesions	Arthritis
30683	Culture	Skin biopsy	2019-03-18	NEISSERIA MENINGITIDIS C	11	5_1	10_8	F3-6	0.064	0.004	0.006	0.064	Septic choc/Purpua fulmininas	Meningitis
30686	Culture	Joint fluid	2019-03-16	NEISSERIA MENINGITIDIS W	11	5	2	F1-1	0.094	0.004	0.004	0.016	Arthritis
30693	Culture	CSF	2019-03-19	NEISSERIA MENINGITIDIS B	41_44	18_7	9	F1-7	0.047	0.006	0.006	0.023	Meningitis
30694	Culture	CSF	2019-03-19	NEISSERIA MENINGITIDIS B	32	22	14	F3-3	0.19	0.004	0.003	0.094	Meningitis	Septicaemia	Abdominal pain
30695	Culture	Blood	2019-03-19	NEISSERIA MENINGITIDIS B	103	5	10_1	F5-1	0.125	0.006	0.004	0.19	Septicaemia
30706	Culture	CSF	2019-03-21	NEISSERIA MENINGITIDIS B	269	7	15	F5-12	0.25	0.006	0.004	0.008	Meningitis
30707	Culture	CSF	2019-03-22	NEISSERIA MENINGITIDIS B	461	19_2	13_1		0.38	0.008	0.004	0.023	Meningitis
30708	Culture	Blood	2019-03-25	NEISSERIA MENINGITIDIS Y	23	5_2	10_2		0.25	0.008	0.003	0.012	Septicaemia
30709	Culture	Blood	2019-03-25	NEISSERIA MENINGITIDIS W	11	5	2	F1-1	0.047	0.006	0.004	0.006	Septic choc/Purpua fulmininas
30710	Culture	Blood	2019-03-26	NEISSERIA MENINGITIDIS W	22	18_1	3	F3-9	0.19	0.003	0.004	0.047	Septicaemia
30714	Culture	Joint fluid	2019-03-27	NEISSERIA MENINGITIDIS C	11	5	2	F3-3	0.064	0.006	0.006	0.047	Arthritis	Diarrhoea
30715	Culture	Blood	2019-03-27	NEISSERIA MENINGITIDIS C	11			F3-3	0.094	0.012	0.006	0.047	Septicaemia	Pericarditis
30716	Culture	Blood	2019-03-27	NEISSERIA MENINGITIDIS C	11	5	2	F3-3	0.064	0.006	0.006	0.064	Septicaemia
30717	Culture	CSF	2019-03-27	NEISSERIA MENINGITIDIS 29E	60	5	2	F1-7	0.064	0.004	0.006	0.023	Meningitis
30726	Culture	Blood	2019-03-28	NEISSERIA MENINGITIDIS C	11	5	2	F3-3	0.064	0.004	0.006	0.064	Septicaemia	Purpuric lesions
30728	Culture	Joint fluid	2019-03-29	NEISSERIA MENINGITIDIS W	11	5	2	F1-1	0.38	0.012	0.004	0.023	Arthritis	Septicaemia
30729	Culture	CSF	2019-03-29	NEISSERIA MENINGITIDIS C	11	5	2	F3-3	0.047	0.004	0.003	0.064	Meningitis
30733	Culture	CSF	2019-04-02	NEISSERIA MENINGITIDIS B	32	18_1	30_2	F3-3	0.38	0.008	0.004	0.012	Meningitis
30738	Culture	CSF	2019-04-04	NEISSERIA MENINGITIDIS B	32	18_1	30_3	F3-3	0.25	0.012	0.004	0.25	Meningitis
30739	Culture	CSF	2019-04-04	NEISSERIA MENINGITIDIS B	32	19	13_1	F3-3	0.125	0.008	0.003	0.023	Meningitis	Purpuric lesions
30740	Culture	Blood	2019-04-04	NEISSERIA MENINGITIDIS Y	UA	21	4	F1-5	0.125	0.016	0.003	0.047	Septicaemia
30747	Culture	CSF	2019-04-05	NEISSERIA MENINGITIDIS B	213	22	14	F5-5	0.19	0.003	0.003	0.016	Meningitis
30748	Culture	Blood	2019-04-08	NEISSERIA MENINGITIDIS B	UA	22	9	F5-12	0.047	0.004	0.004	0.006	Septicaemia	Purpuric lesions
30751	Culture+PCR	CSF	2019-04-10	NEISSERIA MENINGITIDIS W	UA	5_2	10_1	F5-8	0.19	0.006	0.003	0.047	Meningitis	Septicaemia
30752	Culture	CSF	2019-04-10	NEISSERIA MENINGITIDIS B	865	21	16_36	F1-68	0.25	0.008	0.004	0.125	Meningitis
30757	Culture	Blood	2019-04-11	NEISSERIA MENINGITIDIS W	11	5	2	F1-1	0.047	0.002	0.003	0.008	Septicaemia
30758	Culture	Blood	2019-04-08	NEISSERIA MENINGITIDIS C	11	5_1	10_8	F3-6	0.016	0.002	0.003	0.25	Septicaemia	Arthritis	Purpuric lesions
30765	Culture	Blood	2019-04-15	NEISSERIA MENINGITIDIS B	41_44	12_1	13_1	F1-5	0.38	0.012	0.004	0.012	Septicaemia	Purpuric lesions
30766	Culture	Blood	2019-04-15	NEISSERIA MENINGITIDIS W	11	5	2	F1-1	0.047	0.003	0.004	0.008	Septicaemia	Meningitis	Abdominal pain
30772	Culture	Blood	2019-04-16	NEISSERIA MENINGITIDIS W	11	5	2	F1-1	0.094	0.006	0.004	0.023	Septicaemia	Purpuric lesions	Abdominal pain
30775	Culture+PCR	Blood	2019-04-17	NEISSERIA MENINGITIDIS W	UA	5_2	10_1	F5-8	0.19	0.008	0.004	0.38	Septicaemia
30777	Culture	Blood	2019-04-18	NEISSERIA MENINGITIDIS B	41_44	7_2	4	F3-7	0.064	0.004	0.004	0.012	Septicaemia	Meningitis
30778	Culture	Blood	2019-04-18	NEISSERIA MENINGITIDIS Y	23	5_2	10_1	F5-12	0.094	0.006	0.002	0.012	Septicaemia	Pneumonia
30779	Culture+PCR	CSF+Blood	2019-04-19	NEISSERIA MENINGITIDIS W	11	5	2	F1-1	0.047	0.002	0.004	0.012	Septicaemia
30780	Culture	Blood	2019-04-19	NEISSERIA MENINGITIDIS W	UA	5_2	10_1	F5-8	0.125	0.004	0.004	0.19	Septicaemia	Pneumonia
30781	Culture	CSF	2019-04-19	NEISSERIA MENINGITIDIS C	11	5_1	10_8	F3-6	0.5	0.032	0.004	0.125	Meningitis	Arthritis
30782	Culture	CSF	2019-04-19	NEISSERIA MENINGITIDIS B	32	18_1	4	F3-3	0.25	0.012	0.004	0.016	Meningitis
30784	Culture	Blood	2019-04-23	NEISSERIA MENINGITIDIS W	UA	5_2	10_1	F5-8	0.19	0.004	0.003	0.125	Septicaemia	Meningitis
30785	Culture	CSF	2019-04-23	NEISSERIA MENINGITIDIS B	UA	7_12	14	F1-7	0.25	0.012	0.004	0.064	Meningitis
30787	Culture	Blood	2019-04-24	NEISSERIA MENINGITIDIS Y	23	5_2	10_1	F5-12	0.064	0.004	0.003	0.012	Septicaemia
30788	Culture	Blood	2019-04-24	NEISSERIA MENINGITIDIS W	22	18_1	3	F5-2	0.19	0.006	0.002	0.047	Septicaemia
30790	Culture	CSF	2019-04-25	NEISSERIA MENINGITIDIS W	UA	5_2	10_1	F5-8	0.19	0.004	0.004	0.064	Meningitis	Septic choc/Purpua fulmininas
30791	Culture	Blood	2019-04-25	NEISSERIA MENINGITIDIS W	11	5	2	F1-1	0.094	0.006	0.006	0.032	Septicaemia
30794	Culture	Blood	2019-04-26	NEISSERIA MENINGITIDIS C	11	18_7	9	F3-6	0.032	0.002	0.006	0.19	Septicaemia
30796	Culture	CSF	2019-04-26	NEISSERIA MENINGITIDIS W	22	18_1	3	F4-1	0.19	0.003	0.004	0.064	Meningitis
30801	Culture	CSF+Blood	2019-04-30	NEISSERIA MENINGITIDIS B	32	18_1	30	F3-3	0.125	0.006	0.004	0.032	Septicaemia	Meningitis
30802	Culture	CSF	2019-04-30	NEISSERIA MENINGITIDIS C	11	5_1	10_46	F5-5	0.047	0.003	0.004	0.38	Meningitis	Purpuric lesions
30803	Culture	CSF	2019-05-02	NEISSERIA MENINGITIDIS C	11	5	2	F3-3	0.064	0.004	0.006	0.016	Meningitis
30804	Culture	Blood	2019-05-02	NEISSERIA MENINGITIDIS B	32	18_1	30	F3-3	0.25	0.004	0.004	0.25	Septicaemia
30805	Culture	CSF	2019-05-03	NEISSERIA MENINGITIDIS B	32	18_1	30_3	F3-3	0.125	0.004	0.004	0.047	Meningitis
30812	Culture	CSF	2019-05-06	NEISSERIA MENINGITIDIS C	11	5_1	10_8	F3-6	0.064	0.006	0.006	0.032	Meningitis	Purpuric lesions
30813	Culture	CSF	2019-05-06	NEISSERIA MENINGITIDIS W	11	5	2	F1-1	0.047	0.002	0.004	0.004	Meningitis	Purpuric lesions
30814	Culture	Blood	2019-05-07	NEISSERIA MENINGITIDIS W	11	5	2	F1-1	0.064	0.003	0.006	0.016	Septicaemia	Abdominal pain	Diarrhoea
30820	Culture	CSF	2019-05-09	NEISSERIA MENINGITIDIS W	11	5	2	F1-1	0.047	0.003	0.006	0.006	Meningitis
30821	Culture	Blood	2019-05-09	NEISSERIA MENINGITIDIS Y	23	5_2	10_1	F4-1	0.094	0.006	0.004	0.003	Septic choc/Purpua fulmininas
30822	Culture	Blood	2019-05-13	NEISSERIA MENINGITIDIS Y	23	5_1	10_1	F4-1	0.25	0.008	0.004	0.006	Septicaemia
30823	Culture	Blood	2019-05-13	NEISSERIA MENINGITIDIS W	11	5	2	F1-1	0.047	0.002	0.004	0.006	Septicaemia	Purpuric lesions	Abdominal pain
30828	Culture	Blood	2019-05-14	NEISSERIA MENINGITIDIS B	41_44	7_2	4	F1-5	0.19	0.006	0.004	0.032	Septicaemia
30829	Culture	CSF	2019-05-15	NEISSERIA MENINGITIDIS B	32	18_1	30	F3-3	0.25	0.006	0.004	0.032	Meningitis	Septicaemia	Purpuric lesions
31287	Culture	CSF	2020-01-02	NEISSERIA MENINGITIDIS B	41_44	7_2	4	F1-5	0.38	0.008	0.004	0.032	Meningitis	Septicaemia
31288	Culture	Blood	2020-01-02	NEISSERIA MENINGITIDIS B	41_44	7_2	13_2	F1-5	0.19	0.006	0.003	0.012	Septicaemia	Meningitis
31294	Culture	Blood	2020-01-02	NEISSERIA MENINGITIDIS W	11	5	2	F1-1	0.064	0.004	0.004	0.047	Septicaemia	Meningitis
31295	Culture	CSF	2020-01-03	NEISSERIA MENINGITIDIS W	UA	5_2	10_1	F5-8	0.023	0.002	0.003	0.016	Meningitis
31296	Culture	Blood	2020-01-03	NEISSERIA MENINGITIDIS W	1157	5	2	F5-36	0.094	0.006	0.003	0.064	Septicaemia	Purpuric lesions
31297	Culture	Blood	2020-01-02	NEISSERIA MENINGITIDIS W	11	5	2	F1-1	0.094	0.006	0.006	0.023	Septicaemia	Pneumonia
31298	Culture	Blood	2020-01-03	NEISSERIA MENINGITIDIS W	11	5	2	F1-1	0.064	0.004	0.006	0.047	Septicaemia	Bronchopneumonia	Diarrhoea
31300	Culture	Blood	2020-01-07	NEISSERIA MENINGITIDIS W	11	5	2	F1-1	0.047	0.002	0.003	0.006	Septicaemia
31301	Culture	CSF	2020-01-07	NEISSERIA MENINGITIDIS B	41_44	7_2	4	F1-5	0.38	0.008	0.004	0.016	Meningitis
31302	Culture	Blood	2020-01-08	NEISSERIA MENINGITIDIS Y	23	5_2	10_1	F5-12	0.032	0.003	0.003	0.004	Septicaemia	Meningitis	Diarrhoea	Abdominal pain
31303	Culture	Blood	2020-01-08	NEISSERIA MENINGITIDIS W	UA	5_2	10_1	F5-8	0.064	0.002	0.003	0.125	Septicaemia	Pneumonia
31309	Culture	Blood	2020-01-10	NEISSERIA MENINGITIDIS B	UA	5_2	10_1	F5-8	0.125	0.004	0.004	0.023	Septic choc/Purpua fulmininas	Meningitis
31310	Culture	Blood	2020-01-13	NEISSERIA MENINGITIDIS W	11	5	2	F1-1	0.047	0.004	0.004	0.012	Septicaemia	Meningitis
31311	Culture	CSF	2020-01-13	NEISSERIA MENINGITIDIS W	UA	5_2	10_1	F5-8	0.25	0.004	0.003	0.125	Meningitis	Purpuric lesions
31312	Culture	CSF	2020-01-13	NEISSERIA MENINGITIDIS C	11	5_1	10_8	F3-6	0.047	0.004	0.004	0.094	Meningitis	Purpuric lesions
31313	Culture	Blood	2020-01-13	NEISSERIA MENINGITIDIS B	32	7_1	1	F3-3	0.38	0.008	0.004	0.094	Septicaemia	Arthritis
31327	Culture	Blood	2020-01-10	NEISSERIA MENINGITIDIS B	162	7_2	4	F5-9	0.25	0.008	0.004	0.012	Septicaemia
31328	Culture	Blood	2020-01-10	NEISSERIA MENINGITIDIS B	103	5	10_1	F3-9	0.047	0.004	0.004	0.047	Septicaemia	Purpuric lesions	Meningitis
31330	Culture	CSF	2020-01-14	NEISSERIA MENINGITIDIS Y	23	5_2	10_1	F5-12	0.064	0.006	0.003	0.006	Meningitis	Septicaemia
31331	Culture	CSF	2020-01-14	NEISSERIA MENINGITIDIS B	162	7_2	4	F5-9	0.064	0.003	0.004	0.125	Meningitis	Purpuric lesions
31332	Culture	Blood	2020-01-14	NEISSERIA MENINGITIDIS W	11	5	2	F1-1	0.064	0.004	0.004	0.016	Septicaemia	Purpuric lesions	Abdominal pain
31333	Culture	Blood	2020-01-14	NEISSERIA MENINGITIDIS B	269	18_7	9	F3-6	0.19	0.003	0.004	0.032	Septicaemia
31336	Culture	Blood	2020-01-14	NEISSERIA MENINGITIDIS Y	167	5_1	10_4	F3-4	0.094	0.006	0.003	0.006	Septicaemia	Purpuric lesions
31338	Culture+PCR	Blood+Skin biopsy	2020-01-15	NEISSERIA MENINGITIDIS W	11	5	2	F1-1	0.047	0.003	0.006	0.012	Septicaemia
31343	Culture	Blood	2020-01-16	NEISSERIA MENINGITIDIS Y	23	5_1	10_8	F5-12	0.094	0.006	0.003	0.012	Septicaemia
31344	Culture	Skin biopsy	2020-01-16	NEISSERIA MENINGITIDIS W	UA	5_2	10_1	F5-8	0.19	0.006	0.003	0.032	Meningitis	Purpuric lesions	Abdominal pain
31346	Culture	Blood	2020-01-17	NEISSERIA MENINGITIDIS B	41_44	12_1	13_2	F5-2	0.25	0.006	0.003	0.006	Septicaemia
31360	Culture	CSF	2020-01-23	NEISSERIA MENINGITIDIS Y	23	5_2	10_1	F5-12	0.125	0.006	0.003	0.008	Meningitis	Purpuric lesions
31361	Culture	Blood	2020-01-23	NEISSERIA MENINGITIDIS W	11	5	2	F1-1	0.064	0.004	0.004	0.008	Septicaemia
31363	Culture	Blood	2020-01-23	NEISSERIA MENINGITIDIS W	UA	5_2	10_1	F5-8	0.125	0.004	0.003	0.023	Septic choc/Purpua fulmininas
31364	Culture+PCR	Blood	2020-01-24	NEISSERIA MENINGITIDIS B	41_44	19	15	F1-15	0.047	0.002	0.003	0.012	Septicaemia	Purpuric lesions	Pneumonia
31372	Culture	Blood	2020-01-24	NEISSERIA MENINGITIDIS Y	UA	5_2	10_1	F5-8	0.125	0.004	0.003	0.016	Septicaemia	Purpuric lesions	Diarrhoea
31383	Culture	Blood	2020-01-30	NEISSERIA MENINGITIDIS B	32	21	4	F3-3	0.38	0.012	0.003	0.023	Septicaemia
31390	Culture	Blood	2020-01-30	NEISSERIA MENINGITIDIS C	11	5_1	10_8	F3-6	0.023	0.003	0.004	0.047	Septicaemia
31393	Culture	Blood	2020-01-31	NEISSERIA MENINGITIDIS Y	23	5_2	10_1	F5-12	0.094	0.006	0.004	0.094	Septicaemia	Meningitis
31394	Culture	CSF	2020-02-03	NEISSERIA MENINGITIDIS W	UA	5_2	10_1	F5-8	0.19	0.004	0.003	0.125	Meningitis	Purpuric lesions
31397	Culture	Blood	2020-02-04	NEISSERIA MENINGITIDIS W	UA	5_2	10_1	F5-8	0.125	0.006	0.003	0.25	Septicaemia
31398	Culture	CSF	2020-02-05	NEISSERIA MENINGITIDIS B	162	7_2	4	F5-9	0.032	0.002	0.006	0.008	Meningitis
31401	Culture	Blood	2020-02-05	NEISSERIA MENINGITIDIS B	162	7_2	4	F5-9	0.38	0.012	0.006	0.016	Septicaemia	Purpuric lesions
31403	Culture	Blood	2020-02-06	NEISSERIA MENINGITIDIS W	11	5	2	F1-1	0.047	0.002	0.006	0.006	Septicaemia	Purpuric lesions
31410	Culture+PCR	Blood+ Joint fluid	2020-02-10	NEISSERIA MENINGITIDIS Y	167	5_1	10_1	F1-5	0.064	0.004	0.004	0.016	Septicaemia	Purpuric lesions	Arthritis
31413	Culture	Blood	2020-02-10	NEISSERIA MENINGITIDIS W	UA	5_2	10_1	F5-8	0.125	0.003	0.004	0.032	Septicaemia	Arthritis
31414	Culture	Blood	2020-02-11	NEISSERIA MENINGITIDIS B	UA	5_2	10_1	F5-8	0.19	0.004	0.002	0.064	Septicaemia
31415	Culture	Blood	2020-02-11	NEISSERIA MENINGITIDIS C	11	5	2	F3-3	0.064	0.006	0.006	0.032	Septicaemia
31416	Culture+PCR	Blood+ Joint fluid	2020-02-11	NEISSERIA MENINGITIDIS Y	167	5_1	10_4	F3-4	0.25	0.012	0.004	0.125	Septicaemia	Arthritis
31417	Culture	Blood	2020-02-11	NEISSERIA MENINGITIDIS C	11	5_1	10_8	F3-6	0.38	0.012	0.004	0.064	Septicaemia
31418	Culture	CSF	2020-02-11	NEISSERIA MENINGITIDIS B	32	22	14	F3-3	0.5	0.006	0.006	0.125	Meningitis
31421	Culture	Blood	2020-02-12	NEISSERIA MENINGITIDIS B	213	22	14	F5-5	0.094	0.003	0.004	0.023	Septicaemia
31422	Culture	Blood	2020-02-12	NEISSERIA MENINGITIDIS W	11	5	2	F1-1	0.047	0.004	0.006	0.006	Septicaemia	Purpuric lesions
31423	Culture	CSF	2020-02-12	NEISSERIA MENINGITIDIS W	UA	5_1	10_1	F5-8	0.19	0.004	0.004	0.012	Meningitis
31426	Culture	Blood	2020-02-13	NEISSERIA MENINGITIDIS B	865	7_1	1	F1-6	0.19	0.004	0.003	0.004	Septicaemia	Meningitis
31427	Culture	Blood	2020-02-13	NEISSERIA MENINGITIDIS W	11	5	2	F1-1	0.047	0.003	0.004	0.006	Septicaemia	Abdominal pain	Diarrhoea
31433	Culture	CSF	2020-02-14	NEISSERIA MENINGITIDIS B	32	18_1	30_1	F3-3	0.5	0.008	0.004	0.047	Meningitis
31434	Culture	CSF	2020-02-14	NEISSERIA MENINGITIDIS B	32	18_1	30	F3-3	0.38	0.008	0.004	0.012	Meningitis
31435	Culture	Blood	2020-02-14	NEISSERIA MENINGITIDIS B	32	7_1	1	F3-3	0.25	0.004	0.004	0.023	Septicaemia	Diarrhoea
31436	Culture	Blood	2020-02-14	NEISSERIA MENINGITIDIS B	32	5_2	10_2	F3-3	0.094	0.003	0.004	0.064	Septic choc/Purpua fulmininas
31437	Culture+PCR	CSF+Joint fluid	2020-02-14	NEISSERIA MENINGITIDIS C	18	5_2	10_2	F3-6	0.047	0.003	0.004	0.032	Meningitis	Purpuric lesions	Septicaemia	Arthritis
31442	Culture	Blood	2020-02-17	NEISSERIA MENINGITIDIS B	32	18_1	30_1	F3-3	0.25	0.004	0.004	0.125	Septicaemia	Pneumonia
31443	Culture	Blood	2020-02-17	NEISSERIA MENINGITIDIS B	32	7_1	1	F3-3	0.38	0.006	0.004	0.016	Septicaemia	Purpuric lesions
31444	Culture	Blood	2020-02-18	NEISSERIA MENINGITIDIS B	32	18_1	30	F3-3	0.38	0.008	0.004	0.125	Septicaemia
31451	Culture	Joint fluid	2020-02-19	NEISSERIA MENINGITIDIS W	UA	5_2	10_1	F5-8	0.19	0.003	0.003	0.125	Arthritis
31454	Culture	CSF	2020-02-20	NEISSERIA MENINGITIDIS B	32	18_1	30_3	F3-3	0.38	0.006	0.006	0.064	Meningitis	Diarrhoea
31455	Culture	Blood	2020-02-21	NEISSERIA MENINGITIDIS W	11	5	2	F1-1	0.125	0.004	0.006	0.016	Septicaemia	Diarrhoea
31456	Culture	CSF	2020-02-24	NEISSERIA MENINGITIDIS B	32	7_1	1	F3-3	0.5	0.008	0.006	0.016	Meningitis
31463	Culture	CSF	2020-02-25	NEISSERIA MENINGITIDIS W	11	5	2	F1-1	0.094	0.003	0.006	0.004	Meningitis	Septicaemia
31464	Culture+PCR	Blood+Skin biopsy	2020-02-25	NEISSERIA MENINGITIDIS B	41_44	21	4	F1-18	0.19	0.006	0.004	0.003	Septic choc/Purpua fulmininas
31465	Culture	Blood	2020-02-25	NEISSERIA MENINGITIDIS Y	865	7_1	1	F1-6	0.38	0.006	0.004	0.012	Septicaemia	Pneumonia
31467	Culture+PCR	Skin biopsy	2020-02-25	NEISSERIA MENINGITIDIS B	174	21	16	F4-1	0.064	0.002	0.003	0.012	Septic choc/Purpua fulmininas
31470	Culture	Blood	2020-02-26	NEISSERIA MENINGITIDIS C	11	5_1	10_8	F3-6	0.064	0.003	0.006	0.125	Septicaemia	Meningitis	Pericarditis
31478	Culture	Blood	2020-02-26	NEISSERIA MENINGITIDIS W	11	5	2	F1-1	0.047	0.003	0.006	0.006	Septicaemia	Septicaemia
31482	Culture	Skin biopsy	2020-02-28	NEISSERIA MENINGITIDIS C	11	5	2	F3-3	0.094	0.004	0.006	0.016	Septicaemia	Purpuric lesions
31484	Culture	Blood	2020-02-28	NEISSERIA MENINGITIDIS W	22	18_1	3	F4-1	0.25	0.004	0.006	0.064	Septicaemia	Pneumonia
31485	Culture	CSF	2020-02-28	NEISSERIA MENINGITIDIS W	UA	5_2	10_1	F5-8	0.19	0.004	0.004	0.023	Meningitis
31496	Culture	Blood	2020-03-03	NEISSERIA MENINGITIDIS B	865	19_1	15	F5-8	0.25	0.008	0.006	0.032	Septicaemia	Pneumonia
31497	Culture	CSF	2020-03-03	NEISSERIA MENINGITIDIS B	213	22	14	F1-5	0.094	0.006	0.006	0.047	Meningitis	Purpuric lesions
31501	Culture	Blood	2020-03-04	NEISSERIA MENINGITIDIS Y	UA	21	4	F1-5	0.38	0.023	0.004	0.064	Septicaemia	Pneumonia	Abdominal pain
31502	Culture	CSF	2020-03-04	NEISSERIA MENINGITIDIS B	41_44	19	15_1	F5-8	0.064	0.003	0.004	0.094	Meningitis	Septicaemia
31503	Culture	Blood	2020-03-05	NEISSERIA MENINGITIDIS Y	23	5_2	10_1	F5-12	0.064	0.006	0.004	0.012	Septicaemia	Bronchopneumonia
31505	Culture+PCR	CSF+Blood	2020-03-06	NEISSERIA MENINGITIDIS B	41_44	7_2	4	F1-5	0.38	0.006	0.006	0.032	Septicaemia
31506	Culture	Blood	2020-03-06	NEISSERIA MENINGITIDIS Non Groupable	32	19	15	F5-1	0.5	0.012	0.004	0.047	Septic choc/Purpua fulmininas
31507	Culture	Blood	2020-03-06	NEISSERIA MENINGITIDIS C	11	5_1	10_8	F3-6	0.047	0.002	0.004	0.023	Septicaemia
31508	Culture	Blood	2020-03-09	NEISSERIA MENINGITIDIS B	213	22	14	F5-5	0.19	0.004	0.004	0.016	Septicaemia	Meningitis
31517	Culture	Blood	2020-03-11	NEISSERIA MENINGITIDIS W	22			F4-1	0.25	0.006	0.006	0.032	Septicaemia	Pneumonia
31518	Culture	CSF	2020-03-11	NEISSERIA MENINGITIDIS B	32	7	17_26	F3-3	0.064	0.004	0.004	0.023	Meningitis	Septic choc/Purpua fulmininas
31519	Culture	Blood	2020-03-11	NEISSERIA MENINGITIDIS B	41_44	19_2	13	F1-18	0.016	0.003	0.003	0.006	Septicaemia	Meningitis
31525	Culture	Blood	2020-03-12	NEISSERIA MENINGITIDIS B	32	22	14	F3-3	0.125	0.003	0.003	0.094	Septicaemia	Purpuric lesions
31530	Culture	Blood	2020-03-12	NEISSERIA MENINGITIDIS B	41_44	7_2	4	F1-5	0.38	0.012	0.008	0.023	Septicaemia	Purpuric lesions
31531	Culture	CSF+Blood	2020-03-13	NEISSERIA MENINGITIDIS B	103	12_1	16	F1-1	0.047	0.003	0.006	0.016	Meningitis
31533	Culture	CSF	2020-03-13	NEISSERIA MENINGITIDIS B	41_44	12_1	16	F1-5	0.25	0.006	0.008	0.023	Meningitis
31537	Culture	CSF	2020-03-16	NEISSERIA MENINGITIDIS B	32	18_1	30_2	F3-3	0.25	0.006	0.006	0.094	Meningitis	Purpuric lesions
31542	Culture	CSF+Blood	2020-03-20	NEISSERIA MENINGITIDIS B	32	18_1	30_2	F3-3	0.5	0.012	0.006	0.25	Septicaemia	Diarrhoea
31544	Culture	Blood	2020-03-24	NEISSERIA MENINGITIDIS Y	23	5_1	2_2	F5-8	0.064	0.006	0.004	0.125	Septicaemia	Pneumonia	suspected COVID-19
31546	Culture	Blood	2020-03-25	NEISSERIA MENINGITIDIS C	11	5	2	F3-3	0.047	0.004	0.004	0.023	Septicaemia	Pneumonia	suspected COVID-19
31548	Culture	CSF	2020-03-26	NEISSERIA MENINGITIDIS B	11	5_1	10_8	F3-6	0.125	0.008	0.004	0.125	Meningitis	Purpuric lesions
31553	Culture	Blood	2020-03-31	NEISSERIA MENINGITIDIS Y	23	5_2	10_1	F5-12	0.012	0.002	0.003	0.002	Septicaemia	Meningitis
31558	Culture	CSF	2020-04-07	NEISSERIA MENINGITIDIS B	41_44				0.19	0.004	0.004	0.125	Meningitis
31559	Culture	Blood	2020-04-08	NEISSERIA MENINGITIDIS B	213				0.19	0.006	0.003	0.023	Septicaemia
31563	Culture	CSF	2020-04-10	NEISSERIA MENINGITIDIS W	11				0.032	0.003	0.004	0.006	Meningitis
31564	Culture	CSF	2020-04-10	NEISSERIA MENINGITIDIS B	41_44				0.125	0.006	0.006	0.006	Meningitis
31567	Culture	CSF	2020-04-15	NEISSERIA MENINGITIDIS B	32				0.19	0.006	0.004	0.125	Meningitis
31568	Culture	Blood	2020-04-16	NEISSERIA MENINGITIDIS W	11				0.047	0.003	0.008	0.008	Septicaemia	Abdominal pain	Diarrhoea
31576	Culture	CSF	2020-04-27	NEISSERIA MENINGITIDIS B	1157				0.023	0.002	0.003	0.094	Meningitis
31582	Culture+PCR	CSF	2020-05-06	NEISSERIA MENINGITIDIS B	UA	7_2	16	F3-3	0.016	0.002	0.004	0.012	Meningitis
31583	Culture	Blood	2020-05-12	NEISSERIA MENINGITIDIS E	UA	7_2	9	F1-5	0.19	0.008	0.004	0.19	Septicaemia
31585	Culture	CSF	2020-05-13	NEISSERIA MENINGITIDIS Y	23	5_1	10_1	F4-1	0.064	0.006	0.004	0.006	Meningitis
31591	Culture	Blood	2020-05-15	NEISSERIA MENINGITIDIS X					0.023	0.003	0.003	0.047	Septicaemia	Pneumonia	Pericarditis	suspected COVID-19
L4888	PCR	Skin biopsy	2019-01-04	NEISSERIA MENINGITIDIS B	213			F5-5					Septic choc/Purpua fulmininas	Meningitis
L4890	PCR	CSF	2019-01-08	NEISSERIA MENINGITIDIS C									Meningitis	Purpuric lesions
L4891	PCR	Blood	2019-01-08	NEISSERIA MENINGITIDIS C									Septic choc/Purpua fulmininas
L4892	PCR	CSF	2019-01-09	NEISSERIA MENINGITIDIS B	32	22		F3-3					Meningitis
L4893	PCR	CSF	2019-01-11	NEISSERIA MENINGITIDIS B									Meningitis	Septic choc/Purpua fulmininas
L4896	PCR	Skin biopsy	2019-01-16	NEISSERIA MENINGITIDIS W	22	18_1	3	F5-12					Septicaemia	Purpuric lesions
L4900	PCR	Skin biopsy	2019-01-23	NEISSERIA MENINGITIDIS B									Septicaemia	Purpuric lesions
L4905	PCR	CSF	2019-01-30	NEISSERIA MENINGITIDIS B	32			F3-3					Meningitis
L4906	PCR	Skin biopsy	2019-01-31	NEISSERIA MENINGITIDIS Non Groupable									Septicaemia	Purpuric lesions
L4907	PCR	CSF	2019-02-01	NEISSERIA MENINGITIDIS B	103	5_1	10_46	F3-9					Meningitis	Septic choc/Purpua fulmininas
L4908	PCR	CSF	2019-02-01	NEISSERIA MENINGITIDIS X	181	5_1	10_1	F1-31					Meningitis	Arthritis
L4909	PCR	CSF	2019-02-01	NEISSERIA MENINGITIDIS Y	103	5_1	10_46	F3-9					Meningitis
L4910	PCR	CSF	2019-02-04	NEISSERIA MENINGITIDIS B	32	18_1	30	F3-3					Meningitis
L4911	PCR	CSF	2019-02-04	NEISSERIA MENINGITIDIS B	41_44	7_2	4	F1-5					Meningitis
L4912	PCR	CSF	2019-02-07	NEISSERIA MENINGITIDIS B	269	19	15	F5-8					Meningitis
L4921	PCR	Joint fluid	2019-02-22	NEISSERIA MENINGITIDIS C	11			F3-6					Arthritis
L4924	PCR	CSF	2019-02-26	NEISSERIA MENINGITIDIS B	41_44		4	F1-18					Meningitis	Purpuric lesions
L4926	PCR	CSF	2019-03-06	NEISSERIA MENINGITIDIS B	41_44								Meningitis
L4927	PCR	Skin biopsy	2019-03-07	NEISSERIA MENINGITIDIS B	32								Septicaemia	Purpuric lesions
L4931	PCR	CSF	2019-03-19	NEISSERIA MENINGITIDIS B	213								Meningitis	Septic choc/Purpua fulmininas
L4934	PCR	CSF	2019-03-29	NEISSERIA MENINGITIDIS B									Meningitis	Septic choc/Purpua fulmininas
L4935	PCR	CSF	2019-03-29	NEISSERIA MENINGITIDIS B									Meningitis
L4936	PCR	CSF+Blood	2019-04-01	NEISSERIA MENINGITIDIS W	11			F1-1					Meningitis	Purpuric lesions
L4938	PCR	CSF	2019-04-12	NEISSERIA MENINGITIDIS B									Meningitis
L4942	PCR	CSF	2019-04-18	NEISSERIA MENINGITIDIS B	32			F3-3					Meningitis
L4947	PCR	CSF	2019-05-03	NEISSERIA MENINGITIDIS W	11	5	2	F1-1					Meningitis
L4950	PCR	Skin biopsy	2019-05-09	NEISSERIA MENINGITIDIS B	41_44	21_1	16	F1-5					Septic choc/Purpua fulmininas
L4954	PCR	CSF	2019-05-15	NEISSERIA MENINGITIDIS Y	23	5_2	10_1	F5-12					Meningitis	Septicaemia
L5066	PCR	CSF	2020-01-03	NEISSERIA MENINGITIDIS B	269			F1-55					Meningitis
L5067	PCR	CSF	2020-01-06	NEISSERIA MENINGITIDIS B	213	22	14	F5-5					Meningitis
L5068	PCR	CSF	2020-01-07	NEISSERIA MENINGITIDIS B	269	19_1	15_11	F5-1					Meningitis
L5069	PCR	CSF	2020-01-08	NEISSERIA MENINGITIDIS C									Meningitis
L5070	PCR	Joint fluid	2020-01-09	NEISSERIA MENINGITIDIS W									Arthritis
L5075	PCR	CSF	2020-01-14	NEISSERIA MENINGITIDIS B	32	7	16_26	F3-3					Meningitis	Purpuric lesions
L5080	PCR	CSF	2020-02-04	NEISSERIA MENINGITIDIS B	162	7_2	4	F5-9					Meningitis	Purpuric lesions
L5081	PCR	Skin biopsy	2020-02-04	NEISSERIA MENINGITIDIS B				F3-1					Septicaemia	Purpuric lesions
L5083	PCR	CSF	2020-02-07	NEISSERIA MENINGITIDIS B	3934			F5-12					Meningitis
L5093	PCR	Joint fluid	2020-02-26	NEISSERIA MENINGITIDIS B	162	7_2	4						Arthritis
L5095	PCR	CSF	2020-03-03	NEISSERIA MENINGITIDIS C									Meningitis	Purpuric lesions
L5103	PCR	CSF	2020-04-15	NEISSERIA MENINGITIDIS B	32								Meningitis
L5107	PCR	CSF	2020-04-30	NEISSERIA MENINGITIDIS W	UA								Meningitis
L5111	PCR	Skin biopsy	2020-05-07	NEISSERIA MENINGITIDIS Y	23	5_2	10_1	F5-12					Septic choc/Purpua fulmininas
S2386	PCR	Blood	2020-02-27	NEISSERIA MENINGITIDIS B									Septicaemia	Meningitis	Purpuric lesions
S2391	PCR	Blood	2020-05-05	NEISSERIA MENINGITIDIS Y	23	5_2	10_1	F5-12					Septicaemia	Meningitis
S2392	PCR	Blood	2020-05-07	NEISSERIA MENINGITIDIS Non Groupable	1136	18_4	25	F4-19					Septicaemia	Pneumonia	Purpuric lesions	suspected COVID-19
L5093	PCR	Blood	2019-02-25	NEISSERIA MENINGITIDIS Y									Septicaemia	Pneumonia
31548	Culture	Blood	2019-03-25	NEISSERIA MENINGITIDIS C	11	5_1	10_8	F3-6					Septicaemia
20_00021	Culture	Blood	2020-01-07	NEISSERIA MENINGITIDIS B	4821	17_6	23	F3-36					Septicaemia
20_00049	Culture	Blood	2020-01-13	NEISSERIA MENINGITIDIS W	UA	5_2	10_1						Septicaemia	Bronchopneumonia
20_00163	Culture	CSF	2020-02-10	NEISSERIA MENINGITIDIS B	41_44	18_4	25	F1-5					Meningitis
20_00192	Culture	CSF	2020-02-14	NEISSERIA MENINGITIDIS B	32	22_1	14	F3-3					Meningitis	Septic choc/Purpua fulmininas
20_00212	Culture	Blood	2020-02-19	NEISSERIA MENINGITIDIS W									Septicaemia	Arthritis	Pneumonia
20_00318	Culture	Blood	2020-03-18	NEISSERIA MENINGITIDIS Y	23	5_1	2_2	F5-8					Septicaemia	Pneumonia
29579	Culture+PCR	Blood+ CSF	2018-01-02	NEISSERIA MENINGITIDIS W	11	5	2	F1-1	0.047	0.003	0.004	0.006	Septicaemia	Meningitis	Abdominal pain
29581	Culture	Blood	2018-01-03	NEISSERIA MENINGITIDIS Y	23	5_1	2_2	F5-8	0.094	0.012	0.003	0.012	Septicaemia	Pneumonia
29582	Culture	Blood	2018-01-03	NEISSERIA MENINGITIDIS C	11	5	2	F3-3	0.094	0.006	0.006	0.047	Septicaemia
29583	Culture	Blood	2018-01-03	NEISSERIA MENINGITIDIS B	269	19_1	15_11	F5-1	0.064	0.006	0.006	0.016	Septicaemia	Purpuric lesions
29584	Culture	Blood	2018-01-03	NEISSERIA MENINGITIDIS C	11	5_1	10_8	F3-6	0.75	0.125	0.004	0.094	Septicaemia	Purpuric lesions
29586	Culture	Blood	2018-01-04	NEISSERIA MENINGITIDIS Y	23	5_1	2_2	m	0.094	0.006	0.003	0.004	Septicaemia	Pneumonia	Abdominal pain
29587	Culture	Blood	2018-01-04	NEISSERIA MENINGITIDIS W	11	5	2	F1-1	0.047	0.003	0.004	0.006	Septicaemia	Bronchopneumonia
29589	Culture	Blood	2018-01-05	NEISSERIA MENINGITIDIS Y	UA	5_1	10_1	F1-5	0.38	0.032	0.003	0.008	Septicaemia	Pneumonia
29590	Culture	Blood	2018-01-05	NEISSERIA MENINGITIDIS W	11	5	2	F1-1	0.38	0.047	0.006	0.016	Septicaemia
29591	Culture	Blood	2018-01-05	NEISSERIA MENINGITIDIS W	11	5	2	F1-1	0.032	0.002	0.004	0.006	Septicaemia	Abdominal pain
29592	Culture	Blood	2018-01-05	NEISSERIA MENINGITIDIS C	11	5	2	F3-3	0.032	0.003	0.004	0.012	Septicaemia
29594	Culture	CSF	2018-01-08	NEISSERIA MENINGITIDIS Y	103	5_1	10_4	F3-4	0.125	0.008	0.006	0.006	Meningitis
29595	Culture	Blood	2018-01-08	NEISSERIA MENINGITIDIS B	41_44	7_2	4	F1-5	0.38	0.016	0.004	0.016	Septic choc/Purpua fulmininas	Abdominal pain
29596	Culture	CSF	2018-01-08	NEISSERIA MENINGITIDIS B	UA	5_1	10_4		0.5	0.047	0.003	8	Meningitis
29604	Culture	Blood	2018-01-09	NEISSERIA MENINGITIDIS B	41_44	12_1	16	F1-5	0.25	0.006	0.006	0.008	Septicaemia
29605	Culture+PCR	Blood+ Joint fluid	2018-01-09	NEISSERIA MENINGITIDIS B	41_44	18_1	34	F1-5	0.19	0.006	0.004	0.032	Septicaemia	Arthritis
29606	Culture	Blood	2018-01-09	NEISSERIA MENINGITIDIS B	32	7_1	1	F3-3	0.38	0.012	0.006	0.032	Septicaemia	Purpuric lesions
29607	Culture	CSF	2018-01-09	NEISSERIA MENINGITIDIS B	32	18_1	30_2	F3-3	0.125	0.006	0.004	0.032	Meningitis
29608	Culture	CSF	2018-01-09	NEISSERIA MENINGITIDIS B	41_44	19	15_1	F1-5	0.023	0.002	0.004	0.023	Septicaemia	Meningitis	Purpuric lesions
29609	Culture	Blood	2018-01-09	NEISSERIA MENINGITIDIS Y	UA	21	4	F1-5	0.5	0.032	0.004	0.012	Septicaemia
29610	Culture+PCR	Blood+ CSF	2018-01-09	NEISSERIA MENINGITIDIS Y	UA	5_1	2_2	F5-8	0.19	0.012	0.004	0.008	Septic choc/Purpua fulmininas	Meningitis
29611	Culture	Blood	2018-01-09	NEISSERIA MENINGITIDIS C	11	5_1	10_8	F3-6	0.064	0.004	0.006	0.047	Septicaemia	Purpuric lesions
29612	Culture	Blood	2018-01-09	NEISSERIA MENINGITIDIS B	41_44	21	16	F1-5	0.064	0.006	0.006	0.008	Septicaemia
29613	Culture	Blood	2018-01-09	NEISSERIA MENINGITIDIS C	11	5	2	F3-3	0.094	0.006	0.006	0.023	Septic choc/Purpua fulmininas
29618	Culture	Blood	2018-01-09	NEISSERIA MENINGITIDIS W	11	5	2	F1-1	0.023	0.002	0.006	0.003	Septicaemia	Pericarditis
29619	Culture	Blood	2018-01-09	NEISSERIA MENINGITIDIS Y	23	5_1	10_1	F4-1	0.094	0.012	0.006	0.008	Septicaemia
29620	Culture	CSF	2018-01-10	NEISSERIA MENINGITIDIS C	11	5_1	10_8	F3-6	0.25	0.047	0.004	0.006	Septicaemia	Meningitis	Purpuric lesions
29621	Culture	Blood	2018-01-10	NEISSERIA MENINGITIDIS C	11	5_1	10_8	F3-6	0.094	0.004	0.004	0.125	Septicaemia
29627	Culture+PCR	Blood+Skin biopsy+ CSF	2018-01-11	NEISSERIA MENINGITIDIS Y	103	5_1	10_4	F3-4	0.094	0.008	0.004	0.012	Septic choc/Purpua fulmininas
29628	Culture+PCR	CSF	2018-01-11	NEISSERIA MENINGITIDIS Y	23	5_1	2_2	F5-8	0.125	0.006	0.003	0.004	Meningitis
29631	Culture	Blood	2018-01-12	NEISSERIA MENINGITIDIS W	11	5	2	F1-1	0.047	0.003	0.03	0.004	Septicaemia	Pericarditis
29632	Culture	Blood	2018-01-12	NEISSERIA MENINGITIDIS Y	23	5_1	2_2	F5-8	0.125	0.004	0.003	0.004	Septicaemia	Pneumonia
29633	Culture	Blood	2018-01-12	NEISSERIA MENINGITIDIS B	UA	5_2	10_1	F5-8	0.125	0.006	0.004	0.016	Septicaemia	Purpuric lesions
29634	Culture	CSF	2018-01-12	NEISSERIA MENINGITIDIS B	32	18_1	30_3	F3-3	0.25	0.008	0.004	0.023	Meningitis
29635	Culture+PCR	CSF	2018-01-12	NEISSERIA MENINGITIDIS B	22	18_1	3	F4-1	0.19	0.008	0.004	0.016	Meningitis	Purpuric lesions
29636	Culture	CSF	2018-01-12	NEISSERIA MENINGITIDIS B	213	22	9	F5-5	0.047	0.003	0.003	0.006	Meningitis
29637	Culture	Blood+ CSF	2018-01-15	NEISSERIA MENINGITIDIS C	11	5	2_2	F3-3	0.064	0.004	0.004	0.047	Septicaemia	Meningitis	Purpuric lesions
29638	Culture	CSF	2018-01-16	NEISSERIA MENINGITIDIS C	11	5	2_2	F3-3	0.094	0.008	0.008	0.012	Meningitis
29640	Culture	Blood	2018-01-17	NEISSERIA MENINGITIDIS C	11	5_1	10_8	F3-6	0.38	0.125	0.004	0.125	Septicaemia	Purpuric lesions	Arthritis
29641	Culture	Blood	2018-01-17	NEISSERIA MENINGITIDIS C	11	5_1	10_8	F3-6	0.047	0.003	0.003	0.023	Septicaemia	Meningitis
29642	Culture	CSF	2018-01-18	NEISSERIA MENINGITIDIS B	269	19_1	15_11	F5-1	0.047	0.004	0.006	0.032	Meningitis
29643	Culture	CSF	2018-01-18	NEISSERIA MENINGITIDIS W	60	5	2	F1-7	0.19	0.006	0.003	0.008	Meningitis	Purpuric lesions
29644	Culture	CSF	2018-01-18	NEISSERIA MENINGITIDIS C	11	5	2	F3-3	0.125	0.006	0.006	0.032	Meningitis
29648	Culture	Blood	2018-01-18	NEISSERIA MENINGITIDIS B	32	19	10_1	F3-3	0.38	0.008	0.004	0.006	Septicaemia	Purpuric lesions	Meningitis
29649	Culture	Joint fluid	2018-01-19	NEISSERIA MENINGITIDIS W	11	5	2	F1-1	0.047	0.003	0.004	0.006	Arthritis	Pericarditis
29650	Culture	Blood	2018-01-19	NEISSERIA MENINGITIDIS B	32	5	2	F3-3	0.125	0.003	0.003	0.002	Septicaemia	Meningitis
29651	Culture	CSF	2018-01-19	NEISSERIA MENINGITIDIS B	41_44	22	14_6	F1-5	0.064	0.003	0.003	0.023	Meningitis
29659	Culture	CSF	2018-01-22	NEISSERIA MENINGITIDIS B	32	18_1	30_4	F2-9	0.25	0.006	0.004	0.008	Meningitis
29660	Culture+PCR	Blood+ Skin biopsy	2018-01-22	NEISSERIA MENINGITIDIS C	11	5	2	F3-3	0.094	0.008	0.003	0.012	Meningitis	Purpuric lesions
29665	Culture	Blood	2018-01-22	NEISSERIA MENINGITIDIS B	41_44	7_2	13	F1-5	0.032	0.003	0.004	0.003	Septicaemia	Purpuric lesions
29666	Culture	Blood	2018-01-23	NEISSERIA MENINGITIDIS C	11	5	2	F3-3	0.047	0.003	0.004	0.008	Septicaemia	Purpuric lesions
29668	Culture	Blood	2018-01-23	NEISSERIA MENINGITIDIS W	11	5	2	F1-146	0.125	0.006	0.006	0.012	Meningitis	Septicaemia
29672	Culture	Blood	2018-01-23	NEISSERIA MENINGITIDIS W	22	18_1	3	F4-1	0.125	0.004	0.004	0.012	Septicaemia
29673	Culture	Blood	2018-01-24	NEISSERIA MENINGITIDIS Y	865	5_1	10_1	F1-6	0.25	0.012	0.004	0.004	Septicaemia	Abdominal pain
29674	Culture	CSF	2018-01-24	NEISSERIA MENINGITIDIS B	32	7	16	F3-3	0.023	0.002	0.003	0.006	Meningitis
29677	Culture	Blood	2018-01-25	NEISSERIA MENINGITIDIS Y	22	5	2	F3-4	0.19	0.006	0.004	0.125	Septicaemia	Purpuric lesions	Meningitis
29687	Culture+PCR	CSF	2018-01-29	NEISSERIA MENINGITIDIS B	41_44	7_2	2	F1-5	0.064	0.004	0.004	0.012	Meningitis	Abdominal pain	Purpuric lesions
29688	Culture	CSF	2018-01-29	NEISSERIA MENINGITIDIS B	32	18_1	30	F3-3	0.19	0.008	0.004	0.047	Meningitis
29689	Culture	CSF	2018-01-29	NEISSERIA MENINGITIDIS B	32	7_2	16	F3-3	0.064	0.004	0.006	0.032	Meningitis	Purpuric lesions
29690	Culture	Blood	2018-01-29	NEISSERIA MENINGITIDIS W	11	5	2	F1-1	0.094	0.006	0.006	0.023	Septicaemia	Pneumonia
29691	Culture	Blood	2018-01-30	NEISSERIA MENINGITIDIS C	11	5_1	10_8	F3-6	0.047	0.004	0.006	0.047	Septicaemia
29692	Culture	CSF	2018-01-30	NEISSERIA MENINGITIDIS B	32	5	2_12	F2-9	0.19	0.006	0.004	0.023	Meningitis
29698	Culture	Joint fluid	2018-01-31	NEISSERIA MENINGITIDIS W	11	5	2	F1-1	0.032	0.002	0.004	0.004	Arthritis
29699	Culture	Blood	2018-01-31	NEISSERIA MENINGITIDIS B	41_44	7_4	1	F1-7	0.125	0.003	0.002	0.006	Septicaemia
29705	Culture	CSF	2018-02-02	NEISSERIA MENINGITIDIS C	11	5	2	F3-3	0.094	0.006	0.006	0.047	Meningitis	Purpuric lesions
29706	Culture	Skin biopsy	2018-02-02	NEISSERIA MENINGITIDIS B	41_44	7_2	2	F1-5	0.047	0.003	0.004	0.012	Septic choc/Purpua fulmininas
29716	Culture	Blood	2018-02-05	NEISSERIA MENINGITIDIS B	32	19	15	F5-1	0.094	0.004	0.006	0.032	Septicaemia	Purpuric lesions
29717	Culture	CSF	2018-02-06	NEISSERIA MENINGITIDIS B	41_44	5	2	F1-5	0.125	0.004	0.003	0.004	Meningitis
29718	Culture	Joint fluid	2018-02-06	NEISSERIA MENINGITIDIS C	11	5_1	10_8	F3-6	0.125	0.094	0.006	0.125	Arthritis
29719	Culture	CSF	2018-02-06	NEISSERIA MENINGITIDIS B	461	18_1	3	F3-9	0.25	0.008	0.004	0.047	Meningitis
29727	Culture	CSF	2018-02-08	NEISSERIA MENINGITIDIS C	11	5	2	F3-3	0.094	0.008	0.006	0.016	Meningitis
29737	Culture	Blood	2018-02-13	NEISSERIA MENINGITIDIS W	UA	5_2	10_1	F5-8	0.125	0.006	0.004	0.023	Septic choc/Purpua fulmininas
29738	Culture+PCR	Blood+ CSF	2018-02-13	NEISSERIA MENINGITIDIS C	11	5	2	F3-3	0.047	0.003	0.004	0.003	Septicaemia	Meningitis	Purpuric lesions
29742	Culture	Blood	2018-02-15	NEISSERIA MENINGITIDIS B	162	7_2	4	F5-9	0.064	0.003	0.004	0.016	Septicaemia	Purpuric lesions
29750	Culture	Blood	2018-02-13	NEISSERIA MENINGITIDIS W	11	5	2	F1-1	0.047	0.003	0.004	0.016	Septicaemia
29751	Culture	Blood	2018-02-15	NEISSERIA MENINGITIDIS C	11	5	2	F3-3	0.094	0.006	0.004	0.006	Septic choc/Purpua fulmininas
29752	Culture	Blood	2018-02-19	NEISSERIA MENINGITIDIS W	11	5	2	F1-1	0.38	0.016	0.006	0.047	Septicaemia	Pneumonia
29753	Culture+PCR	CSF	2018-02-16	NEISSERIA MENINGITIDIS C	11	5	2	F3-3	0.094	0.006	0.004	0.008	Meningitis
29754	Culture	CSF	2018-02-19	NEISSERIA MENINGITIDIS B	461	19_2	13_1	F3-9	0.25	0.008	0.003	0.19	Meningitis
29761	Culture	CSF	2018-02-23	NEISSERIA MENINGITIDIS Y	23	5_1	10_1	F4-1	0.064	0.004	0.003	0.006	Meningitis
29762	Culture	Blood	2018-02-23	NEISSERIA MENINGITIDIS Y	23	5_2	10_1	F5-12	0.094	0.006	0.004	0.023	Septicaemia	Pneumonia
29763	Culture	Blood	2018-02-23	NEISSERIA MENINGITIDIS C	11	5_1	10_8	F3-6	0.094	0.012	0.006	0.047	Septicaemia	Pneumonia
29764	Culture	Joint fluid	2018-02-23	NEISSERIA MENINGITIDIS W	11	5	2	F1-1	0.047	0.003	0.004	0.006	Arthritis
29765	Culture	CSF	2018-02-26	NEISSERIA MENINGITIDIS B	461	19	15	F2-9	0.19	0.006	0.003	0.047	Meningitis
29770	Culture	Blood	2018-02-28	NEISSERIA MENINGITIDIS C	11	5	2	F3-3	0.064	0.006	0.004	0.016	Septicaemia	Pneumonia	Purpuric lesions
29771	Culture	CSF	2018-02-28	NEISSERIA MENINGITIDIS B	32	18_1		F3-3	0.25	0.008	0.004	0.023	Meningitis
29782	Culture	CSF	2018-03-02	NEISSERIA MENINGITIDIS B	32	19	15	F5-1	0.047	0.004	0.004	0.047	Meningitis
29784	Culture	CSF	2018-03-05	NEISSERIA MENINGITIDIS W	11	5	2	F1-1	0.38	0.012	0.006	0.008	Meningitis
29789	Culture	Blood	2018-03-06	NEISSERIA MENINGITIDIS C	11	5	2	F3-3	0.047	0.006	0.006	0.023	Septicaemia	Pneumonia
29790	Culture	CSF	2018-03-07	NEISSERIA MENINGITIDIS C	UA	21	16	F5-5	0.047	0.003	0.004	0.008	Meningitis	Purpuric lesions	Septicaemia
29791	Culture	Blood	2018-03-07	NEISSERIA MENINGITIDIS Y	23	5_1	2_2	F5-8	0.094	0.006	0.004	0.008	Septicaemia	Abdominal pain
29792	Culture	Blood+ CSF	2018-03-07	NEISSERIA MENINGITIDIS B	UA	7_2	13_1	F1-7	0.064	0.004	0.004	0.064	Septicaemia	Meningitis
29795	Culture	CSF	2018-03-07	NEISSERIA MENINGITIDIS Y	23	5_2	10_1	F5-12	0.064	0.006	0.003	0.023	Meningitis
29798	Culture	Blood	2018-03-08	NEISSERIA MENINGITIDIS B	32	7	16	F3-3	0.094	0.006	0.006	0.012	Septicaemia
29804	Culture	CSF	2018-03-12	NEISSERIA MENINGITIDIS B	41_44	7_2	4	F1-5	0.064	0.003	0.004	0.023	Meningitis
29805	Culture+PCR	CSF	2018-03-12	NEISSERIA MENINGITIDIS Y	23	5_1	2_2	F5-8	0.125	0.008	0.004	0.016	Meningitis
29811	Culture	CSF	2018-03-13	NEISSERIA MENINGITIDIS C	11	5	2	F3-3	0.094	0.006	0.006	0.047	Meningitis
29812	Culture	Blood	2018-03-13	NEISSERIA MENINGITIDIS Y	23	5_1	10_4	F4-1	0.064	0.006	0.003	0.012	Septicaemia	Pneumonia
29813	Culture	CSF	2018-03-12	NEISSERIA MENINGITIDIS Y	103	5_1	10_4	F3-4	0.125	0.006	0.008	0.016	Meningitis
29814	Culture	CSF	2018-03-14	NEISSERIA MENINGITIDIS B	269	21	16	F5-12	0.19	0.006	0.004	0.012	Meningitis
29822	Culture	CSF	2018-03-15	NEISSERIA MENINGITIDIS B	32	7_1	1	F3-3	0.25	0.008	0.003	0.032	Meningitis	Purpuric lesions
29827	Culture+PCR	CSF	2018-03-16	NEISSERIA MENINGITIDIS W					0.047	0.003	0.003	6	Meningitis
29831	Culture	Blood+ CSF	2018-03-16	NEISSERIA MENINGITIDIS C	11	5	2	F3-3	0.094	0.006	0.004	0.023	Septicaemia	Meningitis
29834	Culture	CSF	2018-03-16	NEISSERIA MENINGITIDIS B					0.012	0.002	0.003	0.047	Meningitis
29836	Culture	Blood	2018-03-20	NEISSERIA MENINGITIDIS B	269	19	15	F5-8	0.19	0.008	0.003	0.023	Septicaemia	Purpuric lesions
29837	Culture	CSF	2018-03-20	NEISSERIA MENINGITIDIS B	32	7_2	4	F3-3	0.25	0.008	0.004	0.047	Meningitis
29841	Culture	Blood	2018-03-21	NEISSERIA MENINGITIDIS W	11	5	2	F1-1	0.38	0.008	0.004	0.032	Septicaemia
29844	Culture	Blood	2018-03-22	NEISSERIA MENINGITIDIS C	11	5_1	10_8	F3-6	0.5	0.19	0.003	0.094	Septic choc/Purpua fulmininas
29857	Culture	CSF	2018-03-27	NEISSERIA MENINGITIDIS B	60	5	2	F3-3	0.016	0.002	0.003	0.032	Meningitis
29859	Culture	Blood	2018-03-28	NEISSERIA MENINGITIDIS W	11	5	2	F1-1	0.032	0.002	0.003	0.012	Septicaemia	Abdominal pain
29863	Culture	Blood	2018-03-29	NEISSERIA MENINGITIDIS B	213	22	14	F5-5	0.19	0.006	0.003	0.023	Meningitis	Septic choc/Purpua fulmininas
29864	Culture	Blood	2018-03-29	NEISSERIA MENINGITIDIS W	11	5	2	F1-1	0.032	0.002	0.002	0.008	Septic choc/Purpua fulmininas
29867	Culture	CSF	2018-03-28	NEISSERIA MENINGITIDIS E	60	5	2	F1-7	0.047	0.004	0.004	0.032	Meningitis
29868	Culture	Blood	2018-04-03	NEISSERIA MENINGITIDIS B	32	7	16	F3-3	0.25	0.008	0.003	0.016	Septicaemia	Meningitis
29869	Culture	CSF	2018-04-04	NEISSERIA MENINGITIDIS B	32	7	16	F3-3	0.047	0.003	0.003	0.064	Meningitis	Purpuric lesions
29870	Culture	Blood	2018-04-04	NEISSERIA MENINGITIDIS C	11	5	2	F3-3	0.023	0.002	0.003	0.016	Septicaemia	Pneumonia
29871	Culture	CSF	2018-04-04	NEISSERIA MENINGITIDIS C	11	5_1	10_8	F3-6	0.047	0.004	0.004	0.25	Meningitis
29872	Culture	Blood	2018-04-04	NEISSERIA MENINGITIDIS C	11	5	2	F3-3	0.047	0.006	0.004	0.012	Septicaemia	Purpuric lesions
29875	Culture	Blood	2018-04-04	NEISSERIA MENINGITIDIS W	11	5	2	F5-1	0.032	0.003	0.003	0.008	Septicaemia
29876	Culture	CSF	2018-04-05	NEISSERIA MENINGITIDIS B	32	18_1	30	F3-3	0.125	0.003	0.003	0.064	Meningitis
29881	Culture	CSF	2018-04-06	NEISSERIA MENINGITIDIS C	11	5	2	F3-3	0.064	0.006	0.004	0.016	Meningitis	Purpuric lesions
29882	Culture+PCR	CSF	2018-04-06	NEISSERIA MENINGITIDIS B	32	7	16	F3-3	0.064	0.004	0.003	0.012	Meningitis
29883	Culture	CSF	2018-04-06	NEISSERIA MENINGITIDIS C	11			F3-3	0.064	0.004	0.004	0.016	Meningitis
29887	Culture	CSF	2018-04-09	NEISSERIA MENINGITIDIS B	32	18_1	30_3	F3-3	0.38	0.008	0.004	0.032	Meningitis
29894	Culture	Blood	2018-04-11	NEISSERIA MENINGITIDIS B	60	5	2	F1-18	0.38	0.047	0.004	0.023	Septic choc/Purpua fulmininas
29899	Culture	CSF	2018-04-16	NEISSERIA MENINGITIDIS B	UA	5_2	10_1	F5-8	0.094	0.003	0.003	0.125	Meningitis	Purpuric lesions
29900	Culture	Blood	2018-04-16	NEISSERIA MENINGITIDIS C	11	5_1	10_8	F3-6	0.5	0.125	0.003	0.38	Septicaemia	Meningitis	Purpuric lesions
29904	Culture	Blood	2018-04-17	NEISSERIA MENINGITIDIS Y	103	5_1	10_4	F3-4	0.094	0.008	0.003	0.032	Septicaemia	Purpuric lesions
29905	Culture	CSF	2018-04-17	NEISSERIA MENINGITIDIS B	32	22	14	F3-3	0.25	0.006	0.003	0.016	Meningitis
29909	Culture	Blood	2018-04-19	NEISSERIA MENINGITIDIS W	22	18_1	3	F3-9	0.125	0.004	0.003	0.032	Septicaemia
29910	Culture	CSF	2018-04-19	NEISSERIA MENINGITIDIS B	1157	21_7	16	F5-36	0.064	0.004	0.002	0.19	Meningitis	Abdominal pain
29916	Culture	Blood	2018-04-20	NEISSERIA MENINGITIDIS W	11	5	2	F1-1	0.064	0.004	0.003	0.064	Septicaemia	Abdominal pain
29917	Culture	CSF	2018-04-20	NEISSERIA MENINGITIDIS B	41_44	7_2	4	F1-5	0.38	0.012	0.003	0.047	Meningitis
29922	Culture	Blood	2018-04-23	NEISSERIA MENINGITIDIS Y	23	5_2	10_1	F5-12	0.047	0.004	0.002	0.012	Septic choc/Purpua fulmininas
29923	Culture	CSF	2018-04-24	NEISSERIA MENINGITIDIS Y	103	5_1	10_46	F3-9	0.047	0.003	0.002	0.023	Meningitis
29924	Culture	Blood+ CSF	2018-04-24	NEISSERIA MENINGITIDIS C	11	5_1	10_4	F5-5	0.5	0.008	0.003	0.012	Septicaemia	Meningitis	Purpuric lesions
29926	Culture	Blood	2018-04-24	NEISSERIA MENINGITIDIS Y	103	5_1	10_46	F3-9	0.023	0.003	0.003	0.032	Septicaemia
29927	Culture+PCR	Skin biopsy+ CSF	2018-04-25	NEISSERIA MENINGITIDIS B	32	7	16_26	F3-3	0.032	0.002	0.003	0.012	Septicaemia	Purpuric lesions
29928	Culture	Blood	2018-04-26	NEISSERIA MENINGITIDIS W	11	5	2	F1-1	0.064	0.003	0.003	0.047	Septicaemia	Pneumonia
29929	Culture	Blood	2018-04-25	NEISSERIA MENINGITIDIS B	865	21	16_63	F3-6	0.094	0.002	0.002	0.032	Septicaemia	Arthritis
29932	Culture	Blood	2018-04-26	NEISSERIA MENINGITIDIS W	11	5	2	F1-1	0.25	0.008	3	0.047	Septicaemia
29933	Culture	CSF	2018-04-26	NEISSERIA MENINGITIDIS C	11	5	2	F3-3	0.047	0.004	0.002	0.016	Meningitis
29935	Culture	Blood+ CSF	2018-04-30	NEISSERIA MENINGITIDIS W	11	5	2	F1-1	0.25	0.008	0.004	0.016	Septicaemia	Meningitis
29939	Culture+PCR	Blood	2018-04-27	NEISSERIA MENINGITIDIS B	461	19_2	13_1	F3-9	0.047	0.004	0.003	0.125	Septicaemia
29940	Culture	CSF	2018-04-27	NEISSERIA MENINGITIDIS B	UA	7_12	14	F1-7	0.25	0.006	0.002	0.016	Meningitis	Purpuric lesions
29951	Culture	CSF	2018-04-30	NEISSERIA MENINGITIDIS B	32	7_1	1	F3-3	0.25	0.006	0.003	0.012	Meningitis
29952	Culture	Blood	2018-05-02	NEISSERIA MENINGITIDIS W	11	5	2	F1-1	0.023	0.003	0.003	0.008	Septicaemia	Purpuric lesions	Myocarditis
29955	Culture	CSF	2018-05-03	NEISSERIA MENINGITIDIS B	461	19_2	13_1	F3-9	0.25	0.008	0.003	0.064	Meningitis
29956	Culture	CSF	2018-05-02	NEISSERIA MENINGITIDIS B	UA	21	4	F1-5	0.25	0.012	0.003	0.047	Meningitis
29958	Culture	CSF	2018-05-03	NEISSERIA MENINGITIDIS C	11	5	2	F3-3	0.064	0.006	0.004	0.023	Meningitis	Septic choc/Purpua fulmininas
29962	Culture	CSF	2018-05-03	NEISSERIA MENINGITIDIS B	213	22	14	F1-7	0.064	0.003	0.003	0.006	Meningitis
29965	Culture	Blood	2018-05-07	NEISSERIA MENINGITIDIS B	41_44	18	25	F1-5	0.19	0.008	0.004	0.047	Septicaemia	Arthritis
29967	Culture	Blood	2018-05-07	NEISSERIA MENINGITIDIS W	11	5	2	F1-1	0.047	0.003	0.004	0.008	Septicaemia	Purpuric lesions
29968	Culture	Blood	2018-05-07	NEISSERIA MENINGITIDIS C	11	5_1	10_8	F3-6	0.5	0.19	0.003	0.25	Septicaemia
29971	Culture	CSF	2018-05-09	NEISSERIA MENINGITIDIS C	UA	-	-	F3-4	0.047	0.004	0.003	0.012	Meningitis	Purpuric lesions	Abdominal pain
29976	Culture	CSF	2018-05-14	NEISSERIA MENINGITIDIS B	32	19	15	F5-1	0.047	0.003	0.003	0.016	Meningitis	Abdominal pain
29977	Culture	CSF	2018-05-14	NEISSERIA MENINGITIDIS B	461	19_2	13_1	F3-9	0.125	0.006	0.003	0.023	Meningitis
29978	Culture+PCR	Blood+ CSF	2018-05-15	NEISSERIA MENINGITIDIS W	11	5	2	F1-1	0.047	0.003	0.003	0.004	Septicaemia	Meningitis	Purpuric lesions
29979	Culture	CSF	2018-05-15	NEISSERIA MENINGITIDIS B	41_44	22	13_13	F1-5	0.38	0.016	0.004	0.032	Meningitis
29980	Culture	Blood	2018-05-15	NEISSERIA MENINGITIDIS B	162	5_2	10_2	F5-9	0.032	0.002	0.004	0.125	Septicaemia	Meningitis	Purpuric lesions
29981	Culture	Blood	2018-05-15	NEISSERIA MENINGITIDIS B	269	5	2	F5-12	0.25	0.008	0.003	0.006	Septic choc/Purpua fulmininas
2018/00015	Culture	CSF	2018-01-04	NEISSERIA MENINGITIDIS B	213	22	14	F5-5					Meningitis
2018/00080	Culture	Blood	2018-01-11	NEISSERIA MENINGITIDIS B	32	7	16_26	F3-3					Septicaemia
2018/00097	Culture	Blood	2018-01-16	NEISSERIA MENINGITIDIS Y	23	5_2	2_2	F5-12					Septicaemia	Pneumonia
2018/00265	Culture	Blood	2018-02-26	NEISSERIA MENINGITIDIS Y									Septicaemia	Bronchopneumonia
2018/00292	Culture	Blood	2018-03-05	NEISSERIA MENINGITIDIS W	11	5	2						Septicaemia	Pneumonia
2018/00326	Culture	CSF	2018-03-13	NEISSERIA MENINGITIDIS C	32	18_1	30_8	F3-3					Meningitis
2018/00371	Culture	Blood	2018-03-23	NEISSERIA MENINGITIDIS C									Septicaemia	Arthritis
29853	Culture	Blood+ Skin biopsy	2018-03-27	NEISSERIA MENINGITIDIS W	11	5	2	F1-1	0.047	0.003	0.002	0.008	Septic choc/Purpua fulmininas	Abdominal pain
2018/00513	Culture	Blood	2018-05-04	NEISSERIA MENINGITIDIS B	32	18_1	30	F3-3					Septicaemia	Purpuric lesions	Meningitis
2018/00539	Culture	Blood	2018-05-15	NEISSERIA MENINGITIDIS C	11	5	2	F3-3					Septicaemia
2018/00541	Culture+PCR	Blood+ Skin biopsy	2018-05-15	NEISSERIA MENINGITIDIS C	11	5_1	10_8	F3-6					Meningitis	Septic choc/Purpua fulmininas
L4713	PCR	Skin biopsy+ CSF	2018-01-04	NEISSERIA MENINGITIDIS C	32	5	2						Septic choc/Purpua fulmininas	Meningitis
L4714	PCR	CSF	2018-01-04	NEISSERIA MENINGITIDIS B	32		16_26	F3-3					Meningitis	Purpuric lesions
L4715	PCR	Blood+ CSF	2018-01-05	NEISSERIA MENINGITIDIS B	32			F3-3					Septic choc/Purpua fulmininas	Meningitis
L4716	PCR	Blood	2018-01-05	NEISSERIA MENINGITIDIS C									Septicaemia	Purpuric lesions
L4717	PCR	CSF	2018-01-05	NEISSERIA MENINGITIDIS B									Meningitis
L4719	PCR	Skin biopsy+CSF	2018-01-08	NEISSERIA MENINGITIDIS B									Meningitis	Septic choc/Purpua fulmininas	Abdominal pain
L4725	PCR	Skin biopsy+ Joint fluid	2018-01-10	NEISSERIA MENINGITIDIS C									Septicaemia	Purpuric lesions	Arthritis
L4728	PCR	CSF	2018-01-11	NEISSERIA MENINGITIDIS C									Meningitis	Septic choc/Purpua fulmininas
L4731	PCR	CSF	2018-01-17	NEISSERIA MENINGITIDIS C									Meningitis
L4732	PCR	Skin biopsy	2018-01-17	NEISSERIA MENINGITIDIS C									Septicaemia	Meningitis	Purpuric lesions
L4733	PCR	CSF	2018-01-18	NEISSERIA MENINGITIDIS B									Meningitis
L4737	PCR	CSF	2018-01-24	NEISSERIA MENINGITIDIS B									Meningitis
L4743	PCR	CSF	2018-02-08	NEISSERIA MENINGITIDIS Y	23								Meningitis	Purpuric lesions
L4744	PCR	Skin biopsy	2018-02-09	NEISSERIA MENINGITIDIS B	32								Meningitis	Septicaemia	Purpuric lesions
L4751	PCR	Joint fluid	2018-02-15	NEISSERIA MENINGITIDIS B									Arthritis
L4753	PCR	CSF	2018-02-19	NEISSERIA MENINGITIDIS B									Meningitis
L4755	PCR	CSF	2018-02-26	NEISSERIA MENINGITIDIS B									Meningitis
L4756	PCR	Skin biopsy+ CSF	2018-03-02	NEISSERIA MENINGITIDIS B	269	19_1	15_11	F5-5					Meningitis	Septicaemia	Purpuric lesions
L4759	PCR	CSF	2018-03-05	NEISSERIA MENINGITIDIS B	269	19_1	15_11	F5-5					Septic choc/Purpua fulmininas	Meningitis
L4761	PCR	CSF	2018-03-09	NEISSERIA MENINGITIDIS B									Meningitis
L4763	PCR	CSF	2018-03-13	NEISSERIA MENINGITIDIS B	461								Meningitis	Septic choc/Purpua fulmininas
L4768	PCR	Skin biopsy	2018-03-20	NEISSERIA MENINGITIDIS B									Septic choc/Purpua fulmininas
L4770	PCR	CSF	2018-03-29	NEISSERIA MENINGITIDIS B	41_44	7_2	4	F1-5					Meningitis
L4774	PCR	CSF	2018-04-06	NEISSERIA MENINGITIDIS B	32			F3-3					Meningitis
L4775	PCR	CSF	2018-04-09	NEISSERIA MENINGITIDIS B									Meningitis	Purpuric lesions
L4776	PCR	Joint fluid	2018-04-09	NEISSERIA MENINGITIDIS B									Arthritis
L4782	PCR	Blood+Skin biopsy+ CSF	2018-04-24	NEISSERIA MENINGITIDIS Y									Meningitis	Purpuric lesions
L4783	PCR	Skin biopsy+ CSF	2018-04-25	NEISSERIA MENINGITIDIS Y									Meningitis	Septicaemia	Purpuric lesions
L4785	PCR	CSF	2018-04-26	NEISSERIA MENINGITIDIS Y	23	10_1		F5-12					Meningitis
S2276	PCR	Blood	2018-02-09	NEISSERIA MENINGITIDIS B	269	19_1	15_11						Septicaemia	Purpuric lesions
*Codes for Cases with "pneumonia" or "Bronchopneumonia are given in red
** UA: Unassigned

## Sheet: Feuil2
Septicaemia
Meningitis
Purpuric lesions
Septic choc/Purpua fulmininas
Arthritis
Pneumonia
Bronchopneumonia
Diarrhoea
Abdominal pain
Myocarditis
Pericarditis
suspected COVID-19
